# Supplementary material for: IL-2 Receptor Expression in Renal Cell Carcinoma Cells: IL-2 Influences Cell Survival and Induces Cell Death
Source: Curr Issues Mol Biol. 2025 Oct 9;47(10):830. doi: 10.3390/cimb47100830 (PMC12564725; doi:10.3390/cimb47100830)
Supplement: Supplementary file 1 [file cimb-47-00830-s001.zip]

Archive with 1 entries (1 files):
- cimb-3901673-supplementary.pdf
